# Supplementary material for: A structured approach to hypotheses involving continuous exposures over the life course
Source: Int J Epidemiol. 2016 Jul 1;45(4):1271–9. doi: 10.1093/ije/dyw164 (PMC5841633; doi:10.1093/ije/dyw164)
Supplement: Supplementary Data [file dyw164_supplementary_data.zip]

Archive with 1 entries (1 files):
- ije-2015-04-0512-File005.docx
